# Supplementary material for: Phenotypic Diversity in Leaf Cuticular Waxes in Brassica carinata Accessions
Source: Plants (Basel). 2023 Oct 29;12(21):3716. doi: 10.3390/plants12213716 (PMC10649817; doi:10.3390/plants12213716)
Supplement: Supplementary file 1 [file plants-12-03716-s001.zip]

Archive with 1 entries (1 files):
- plants-2673424-supplementary.xlsx
