# Supplementary material for: Phenotypic Diversity in Leaf Cuticular Waxes in Brassica carinata Accessions
Source: Plants (Basel). 2023 Oct 29;12(21):3716. doi: 10.3390/plants12213716 (PMC10649817; doi:10.3390/plants12213716)
Supplement: Supplementary file 1 [file plants-12-03716-s001.zip › plants-2673424-supplementary.xlsx]

## Sheet: Supp Table 1
Supplmentary Table S1: List of the 315 Brassica carina accessions
Source	Accessions number	Accession Name	Origin
USDA	Ames2779	S.23	Ethiopia
USDA	Ames2780	S.51	Ethiopia
USDA	Ames2783	S.82	Ethiopia
USDA	Ames2784	S.112	Ethiopia
USDA	Ames2785	S.115	Ethiopia
USDA	Ames2787	S.75	Ethiopia
USDA	Ames32301	GE.2013-62	Georgia
IPK	BRA0489	----	Ethiopia
IPK	BRA0926	----	Ethiopia
IPK	BRA0927	----	Ethiopia
IPK	BRA0928	----	Ethiopia
IPK	BRA0929	----	Ethiopia
CGN	BRA1028	----	Zambia
CGN	BRA1029	----	Zambia
CGN	BRA1030	----	Zambia
CGN	BRA1031	----	Zambia
CGN	BRA1043	----	Sweden
CGN	BRA1149	----	Ethiopia
CGN	BRA1150	----	Ethiopia
CGN	BRA1151	----	Ethiopia
CGN	BRA1152	----	Ethiopia
CGN	BRA1153	----	Ethiopia
CGN	BRA1154	----	Ethiopia
CGN	BRA1155	----	Ethiopia
CGN	BRA1156	----	Ethiopia
CGN	BRA1157	----	Ethiopia
CGN	BRA1158	----	Ethiopia
CGN	BRA1172	----	Ethiopia
CGN	BRA1173	----	Ethiopia
CGN	BRA1174	----	Ethiopia
CGN	BRA1175	----	Ethiopia
CGN	BRA1176	----	Ethiopia
CGN	BRA1177	----	Ethiopia
CGN	BRA1178	----	Ethiopia
CGN	BRA1179	----	Ethiopia
CGN	BRA1180	----	Ethiopia
CGN	BRA1181	----	Ethiopia
CGN	BRA1182	----	Ethiopia
CGN	BRA1183	----	Ethiopia
CGN	BRA1184	----	Ethiopia
CGN	BRA1196	----	Ethiopia
CGN	BRA1197	----	Ethiopia
CGN	BRA1198	----	Ethiopia
CGN	BRA1199	----	Ethiopia
CGN	BRA2028	----	Ethiopia
CGN	BRA2029	----	Ethiopia
CGN	BRA2030	----	Ethiopia
CGN	BRA2038	----	Ethiopia
CGN	BRA2040	----	Ethiopia
CGN	BRA2095	----	Ethiopia
CGN	BRA2096	----	Ethiopia
CGN	BRA2107	----	Ethiopia
CGN	BRA2108	----	Ethiopia
CGN	BRA2109	----	Ethiopia
CGN	BRA2123	----	Ethiopia
CGN	BRA2124	----	Ethiopia
CGN	BRA2125	----	Ethiopia
CGN	BRA2126	----	Ethiopia
CGN	BRA2128	----	Ethiopia
CGN	BRA2130	----	Ethiopia
CGN	BRA2134	----	Ethiopia
CGN	BRA2135	----	Ethiopia
CGN	BRA2136	----	Ethiopia
CGN	BRA2137	----	Ethiopia
CGN	BRA2158	----	Ethiopia
CGN	BRA2186	----	Ethiopia
CGN	BRA2211	----	Ethiopia
CGN	BRA2229	----	Ethiopia
CGN	BRA2237	----	Ethiopia
CGN	BRA2242	----	Ethiopia
CGN	BRA2252	----	Ethiopia
CGN	BRA2256	----	----
CGN	BRA2258	----	Ethiopia
CGN	BRA2262	----	Ethiopia
CGN	BRA2263	----	Ethiopia
CGN	BRA2264	----	Pakistan
CGN	BRA2265	----	Ethiopia
CGN	BRA2271	----	Ethiopia
CGN	BRA2272	----	Ethiopia
CGN	BRA2275	----	Ethiopia
CGN	BRA2276	----	Ethiopia
CGN	BRA2280	----	Ethiopia
CGN	BRA2283	----	Ethiopia
CGN	BRA2288	----	Ethiopia
CGN	BRA2292	----	Ethiopia
CGN	BRA2293	SOEDAN 69	Ethiopia
CGN	BRA2427	----	Ethiopia
CGN	BRA2435	----	Ethiopia
CGN	BRA2444	----	Ethiopia
CGN	BRA2451	----	Ethiopia
CGN	BRA2452	----	Ethiopia
CGN	BRA2459	----	Ethiopia
CGN	BRA2463	----	Ethiopia
CGN	BRA2464	----	Ethiopia
CGN	BRA2466	----	Ethiopia
CGN	BRA2471	----	Ethiopia
CGN	BRA2472	----	Ethiopia
CGN	BRA2474	----	Ethiopia
CGN	BRA2478	----	Ethiopia
CGN	BRA2481	----	Ethiopia
CGN	BRA2483	----	Ethiopia
CGN	BRA2493	----	Ethiopia
CGN	BRA2494	----	Ethiopia
CGN	BRA2497	----	Ethiopia
CGN	BRA2502	----	Ethiopia
CGN	BRA2506	----	Ethiopia
CGN	BRA2507	----	Ethiopia
CGN	BRA2510	SAO TOME	Ethiopia
CGN	BRA2515	----	Ethiopia
CGN	BRA2521	----	Ethiopia
CGN	BRA2522	----	Ethiopia
CGN	BRA2523	----	Ethiopia
CGN	BRA2527	----	Ethiopia
IPK	BRA2531	----	Ethiopia
IPK	BRA2537	----	Ethiopia
IPK	BRA2542	----	Ethiopia
IPK	BRA2543	----	Ethiopia
IPK	BRA2548	----	Ethiopia
IPK	BRA2563	----	Ethiopia
IPK	BRA2564	----	Ethiopia
IPK	BRA2566	----	Ethiopia
IPK	BRA2567	----	Ethiopia
IPK	BRA2569	----	Ethiopia
IPK	BRA2570	----	Ethiopia
IPK	BRA2572	----	Ethiopia
IPK	BRA2573	----	Ethiopia
IPK	BRA2578	----	Ethiopia
IPK	BRA2580	----	Ethiopia
IPK	BRA2581	----	Ethiopia
IPK	BRA2585	----	Ethiopia
IPK	BRA2587	----	Ethiopia
IPK	BRA2588	----	Ethiopia
IPK	BRA2592	----	Ethiopia
IPK	BRA2598	----	Ethiopia
IPK	BRA2602	----	Ethiopia
IPK	BRA2603	----	Ethiopia
IPK	BRA2604	----	Ethiopia
IPK	BRA2605	----	Ethiopia
IPK	BRA2606	----	Ethiopia
IPK	BRA2607	M 12	Ethiopia
IPK	BRA3008	----	Ethiopia
IPK	CGN03930	Gommenzer (Amh.)	Ethiopia
IPK	CGN03931	Gommenzer (Amharic)	Ethiopia
IPK	CGN03932	Gommenzer (Amharic)	Ethiopia
IPK	CGN03933	Gommenzer (Amharic)	Ethiopia
IPK	CGN03934	Gommenzer (Amharic)	Ethiopia
IPK	CGN03935	Gommenzer (Amharic)	Ethiopia
IPK	CGN03936	Gommenzer (Amharic)	Ethiopia
IPK	CGN03937	Gommenzer (Amharic)	Ethiopia
IPK	CGN03938	Gommenzer (Amharic)	Ethiopia
IPK	CGN03939	Gommenzer (Amharic)	Ethiopia
IPK	CGN03940	Gommenzer (Amharic)	Ethiopia
IPK	CGN03941	Gommenzer (Amharic)	Ethiopia
IPK	CGN03942	Gommenzer (Amharic)	Ethiopia
IPK	CGN03943	Gommenzer (Amharic)	Ethiopia
IPK	CGN03944	Gommenzer (Amharic)	Ethiopia
IPK	CGN03945	Gommenzer (Amharic)	Ethiopia
IPK	CGN03946	B.car 0.17	Ethiopia
IPK	CGN03947	Gommenzer (Amharic)	Ethiopia
IPK	CGN03948	Gommenzer (Amharic)	Ethiopia
IPK	CGN03949	Gommenzer (Amharic)	Ethiopia
IPK	CGN03950	Gommenzer (Amharic)	Ethiopia
IPK	CGN03951	Gommenzer (Amharic)	Ethiopia
IPK	CGN03952	Rashad	Sudan
IPK	CGN03953	Gommenzer (Amharic)	Ethiopia
IPK	CGN03954	Gommenzer (Amharic)	Ethiopia
IPK	CGN03955	Gommenzer (Amharic)	Ethiopia
IPK	CGN03956	Gommenzer (Aheric)	Ethiopia
IPK	CGN03957	Gommenzer (Amharic)	Ethiopia
IPK	CGN03958	Gommenzer (Amharic)	Ethiopia
IPK	CGN03960	Gommenzer (Amharic)	Ethiopia
IPK	CGN03961	Gommenzer (Amharic)	Ethiopia
IPK	CGN03962	Gommenzer (Amharic)	Ethiopia
IPK	CGN03963	Gommenzer (Amharic)	Ethiopia
IPK	CGN03964	Gommenzer (Amharic)	Ethiopia
IPK	CGN03965	Gommenzer (Amharic)	Ethiopia
IPK	CGN03966	Gommenzer (Amharic)	Ethiopia
IPK	CGN03967	Gommenzer (Amharic)	Ethiopia
IPK	CGN03968	Gommenzer (Amharic)	Eritrea
IPK	CGN03969	Gommenzer (Amharic)	Ethiopia
IPK	CGN03970	Gommenzer (Amharic)	Ethiopia
IPK	CGN03971	Gommenzer (Amharic)	Ethiopia
IPK	CGN03972	Gommenzer (Amharic)	Ethiopia
IPK	CGN03973	Gommenzer (Amharic)	Ethiopia
IPK	CGN03974	Gommenzer (Amharic)	Ethiopia
IPK	CGN03975	Gommenzer (Amharic)	Ethiopia
IPK	CGN03976	SVP Sao Tome	Central Africa
IPK	CGN03977	Gommenzer (Amharic)	Ethiopia
IPK	CGN03978	Gommenzer (Amharic)	Ethiopia
IPK	CGN03979	Gommenzer (Amharic)	Ethiopia
USDA	CGN03980	Gommenzer (Amharic)	Ethiopia
USDA	CGN03981	Gommenzer (Amharic)	Ethiopia
USDA	CGN03982	Gommenzer (Amharic)	Ethiopia
USDA	CGN03983	Gommenzer (Amharic)	Ethiopia
USDA	CGN03984	Gommenzer (Amharic)	Ethiopia
USDA	CGN03985	Gommenzer (Amharic)	Ethiopia
USDA	CGN03986	Gommenzer (Amharic)	Ethiopia
USDA	CGN03988	Gommenzer (Amharic)	Ethiopia
USDA	CGN03989	Gommenzer (Amharic)	Ethiopia
USDA	CGN03990	Gommenzer (Amharic)	Ethiopia
USDA	CGN03991	Gommenzer (Amharic)	Ethiopia
USDA	CGN03992	Gommenzer (Amharic)	Ethiopia
USDA	CGN03993	Gommenzer (Amharic)	Ethiopia
USDA	CGN03994	Gommenzer (Amh.& Gal.)	Ethiopia
USDA	CGN03995	Gommenzer (Amharic)	Ethiopia
USDA	CGN03996	Gommenzer (Amharic)	Ethiopia
USDA	CGN03997	Gommenzer (Amharic)	Ethiopia
USDA	CGN03998	Gommenzer (Amharic)	Ethiopia
USDA	CGN03999	Gommenzer (Amharic)	Ethiopia
USDA	CGN04000	Gommenzer (Amharic)	Ethiopia
USDA	CGN04001	Gommenzer (Amharic)	Ethiopia
USDA	CGN04002	Gommenzer (Amharic)	Ethiopia
USDA	CGN04003	Gommenzer (Amharic)	Ethiopia
USDA	CGN04004	Gommenzer (Amharic)	Ethiopia
USDA	CGN04005	Gommenzer (Amharic)	Ethiopia
USDA	CGN04006	Gommenzer (Amharic)	Ethiopia
USDA	CGN04007	Gommenzer (Amharic)	Ethiopia
USDA	CGN04008	Gommenzer (Amharic)	Ethiopia
USDA	CGN04009	Gommenzer (Amharic)	Ethiopia
USDA	CGN04010	Gommenzer (Amharic)	Ethiopia
USDA	CGN04011	Gommenzer (Amharic)	Ethiopia
USDA	CGN04012	Gommenzer (Amharic)	Ethiopia
USDA	CGN04013	Gommenzer (Amharic)	Ethiopia
USDA	CGN04014	Gommenzer (Amharic)	Ethiopia
USDA	CGN04015	Gommenzer (Amharic)	Ethiopia
USDA	CGN04016	Gommenzer (Amharic)	Ethiopia
USDA	CGN04017	Gommenzer (Amharic)	Ethiopia
USDA	CGN04018	Gommenzer (Amharic)	Ethiopia
USDA	CGN04019	Gommenzer (Amharic)	Ethiopia
USDA	CGN04020	Gommenzer (Amharic)	Ethiopia
USDA	CGN04021	Gommenzer (Amharic)	Ethiopia
USDA	CGN04022	Gommenzer (Amharic)	Ethiopia
USDA	#N/A	#N/A	#N/A
USDA	CGN04024	Gommenzer (Amharic)	Ethiopia
USDA	CGN04025	SVP nr.12
USDA	CGN04026	Gommenzer (Amharic)	Ethiopia
USDA	CGN04027	Gommenzer (Amharic)	Ethiopia
USDA	CGN04028	B.car 0.99	Ethiopia
USDA	CGN04029	Gommenzer (Amharic)	Ethiopia
USDA	CGN04030	Gommenzer (Amharic)	Ethiopia
USDA	CGN04031	Gommenzer (Amharic)	Ethiopia
USDA	CGN04032	Gommenzer (Amharic)	Ethiopia
USDA	CGN04033	B.car 0.105	Ethiopia
USDA	CGN04034	Gommenzer (Amharic)	Ethiopia
USDA	CGN04035	Sanafitch (Amharic)	Ethiopia
USDA	CGN04036	Gommenzer (Amharic)	Ethiopia
USDA	CGN04037	Gommenzer (Amharic)	Ethiopia
USDA	CGN06635	Senafich' (Amharic)	Eritrea
USDA	CGN06985	B.car 0110	Ethiopia
USDA	PI184290	0	England, United Kingdom
USDA	PI193459	0	Ethiopia
USDA	PI193460	NU 51639	Ethiopia
USDA	PI193467	NU 51640	Ethiopia
USDA	PI193759	0	Ethiopia
USDA	PI193760	NU 51642	Ethiopia
USDA	PI193959	NU 51643	Ethiopia
USDA	PI194251	NU 51645	Ethiopia
USDA	PI194252	NU 51646	Ethiopia
USDA	PI194253	NU 51647	Ethiopia
USDA	PI194255	NU 51649	Ethiopia
USDA	PI194256	NU 51650	Ethiopia
USDA	PI194900	NU 51651	Ethiopia
USDA	PI194901	0	Ethiopia
USDA	PI194903	NU 51653	Ethiopia
USDA	PI194904	0	Ethiopia
USDA	PI195552	NU 40525	Ethiopia
USDA	PI195921	NU 51656	Ethiopia
USDA	PI196836	0	Ethiopia
USDA	PI197402	0	Ethiopia
USDA	PI197403	NU 51660	Ethiopia
USDA	PI199949	NU 16543	Ethiopia
USDA	PI199950	NU 51663	Ethiopia
USDA	PI209023	0	Puerto Rico, United States
USDA	PI226545	NU 51664	Ethiopia
USDA	PI231046	0	Ethiopia
USDA	PI243913	NU 42001	Ethiopia
USDA	PI273636	NU 51666	Ethiopia
USDA	PI273637	NU 51667	Ethiopia
USDA	PI273640	Gomenzer	Ethiopia
USDA	PI274283	NU 51668	Ethiopia
USDA	PI280230	NU 51669	Ethiopia
USDA	PI331377	BL 1067	Ethiopia
USDA	PI331378	BL 1067	Ethiopia
USDA	PI360879	68-5702-1	Sweden
USDA	PI360880	68-5702-4	Sweden
USDA	PI360881	68-5702-6	Sweden
USDA	PI360882	68-5702-10	Sweden
USDA	PI360883	68-5702-16	Sweden
USDA	PI360885	68-5702-12 PLT 1 SELF	Sweden
USDA	PI360886	68-5702-15 PLT 9 SELF	Sweden
USDA	PI360887	68-5702-16 PLT 5 SELF	Sweden
USDA	PI390133	P-1	Pakistan
USDA	PI390134	P-58	Pakistan
USDA	PI596534	BC-853-1	Spain
USDA	PI596535	BC-815-2	Spain
USDA	PI596536	BC-876-2	Spain
USDA	PI596537	BC-738-5	Spain
USDA	PI596538	BC-834-2	Spain
USDA	PI596539	BC-831-2	Spain
USDA	PI597822	85-0572-69	Sweden
USDA	PI613124	N2-7399	Spain
USDA	PI613125	N2-3093	Spain
USDA	PI613127	#N/A	Spain
USDA	PI613128	#N/A	Spain
USDA	PI633075	Swahili	Tanzania
USDA	PI633076	WIR 4325	Kenya
USDA	PI633079	Figiri	Tanzania
USDA	PI633080	BRA 1028/79	Zambia
USDA	PI649089	S.67	Ethiopia
USDA	PI649090	S.71	Ethiopia
USDA	PI649091	S.28	Ethiopia
USDA	PI649092	S.73	Ethiopia
USDA	PI649093	S.123	Ethiopia
USDA	PI649094	S.187	Ethiopia
USDA	PI649095	Ames 2791	Ethiopia

## Sheet: Supp Table 2
Supplmentary Table S2 : Correlation coefficients (r) of total wax, wax classes and components in Brassica carinata accessions, r values are above the horizontal axis, corresponding p-values are below the horizontal axis.
	C26 FA	C28 FA	FA	C27 Alk	C28 Alk	C29 Alk	C30 Alk	C31 Alk	C33 Alk	Alkanes	C24 Alc	C26 Alc	C28 Alc	29 Alc	C30 Alc	Alcohols	C29 Alc-2	C30 Alc-3	C31 Alc-4	Alc2	mC25 Alc	mC26 Alc	alcohols	C43 WE	C29 Ket	C30 Ald
C28 FA	0.60489
	<.0001
Fatty Acids	0.74058	0.97769
	<.0001	<.0001
C27 Alk	0.19327	0.60506	0.56149
	0.0006	<.0001	<.0001
C28 Alk	0.10541	0.50132	0.45186	0.7381
	0.0617	<.0001	<.0001	<.0001
C29 Alk	0.05548	0.65018	0.56667	0.73288	0.75317
	0.3264	<.0001	<.0001	<.0001	<.0001
C30 Alk	0.05839	0.51978	0.45654	0.56081	0.72023	0.83976
	0.3016	<.0001	<.0001	<.0001	<.0001	<.0001
C31 Alk	-0.01321	0.24484	0.21163	0.27869	0.17785	0.31321	0.47861
	0.8153	<.0001	0.0002	<.0001	0.0015	<.0001	<.0001
C33 Alk	0.03181	-0.10265	-0.07832	-0.03673	0.08125	-0.12746	0.27627	0.43303
	0.5738	0.0688	0.1655	0.516	0.1503	0.0237	<.0001	<.0001
Alkanes	0.0452	0.62762	0.54708	0.71607	0.7039	0.94638	0.87612	0.59777	0.05669
	0.4241	<.0001	<.0001	<.0001	<.0001	<.0001	<.0001	<.0001	0.3158
C24 Alc	0.28359	0.19175	0.22225	0.18867	0.09471	0.02948	-0.01454	-0.06324	0.01972	0.00691
	<.0001	0.0006	<.0001	0.0008	0.0933	0.6023	0.7972	0.2631	0.7273	0.9027
C26 Alc	0.44495	0.48193	0.51095	0.49903	0.3741	0.38212	0.33846	0.15281	0.03801	0.37593	0.65057
	<.0001	<.0001	<.0001	<.0001	<.0001	<.0001	<.0001	0.0066	0.5015	<.0001	<.0001
C28 Alc	0.285	0.64907	0.62031	0.65289	0.50298	0.66799	0.56844	0.34187	-0.05658	0.67653	0.40734	0.81953
	<.0001	<.0001	<.0001	<.0001	<.0001	<.0001	<.0001	<.0001	0.3168	<.0001	<.0001	<.0001
C29 Alc	0.17857	0.67875	0.61939	0.58798	0.5883	0.84567	0.73642	0.27529	-0.15926	0.80355	0.10302	0.49061	0.78008
	0.0015	<.0001	<.0001	<.0001	<.0001	<.0001	<.0001	<.0001	0.0046	<.0001	0.0678	<.0001	<.0001
C30 Alc	0.23747	0.60326	0.56572	0.38584	0.43188	0.63024	0.62753	0.27841	-0.05596	0.62339	0.18842	0.49681	0.73416	0.8122
	<.0001	<.0001	<.0001	<.0001	<.0001	<.0001	<.0001	<.0001	0.3222	<.0001	0.0008	<.0001	<.0001	<.0001
Primary Alcohols	0.38353	0.60055	0.59895	0.58539	0.46047	0.56266	0.49114	0.24544	-0.0137	0.55757	0.59482	0.94829	0.94297	0.68586	0.69025
	<.0001	<.0001	<.0001	<.0001	<.0001	<.0001	<.0001	<.0001	0.8086	<.0001	<.0001	<.0001	<.0001	<.0001	<.0001
C29 Alc-2	-0.01227	0.55816	0.47882	0.70049	0.72429	0.9149	0.79461	0.36773	-0.07705	0.89283	-0.02585	0.34967	0.65841	0.80386	0.61264	0.53534
	0.8282	<.0001	<.0001	<.0001	<.0001	<.0001	<.0001	<.0001	0.1725	<.0001	0.6476	<.0001	<.0001	<.0001	<.0001	<.0001
C30 Alc-2	0.14397	0.7108	0.63988	0.72266	0.62599	0.83024	0.68624	0.41818	-0.10941	0.83522	-0.00428	0.36052	0.65013	0.74523	0.56	0.52543	0.78813
	0.0105	<.0001	<.0001	<.0001	<.0001	<.0001	<.0001	<.0001	0.0524	<.0001	0.9396	<.0001	<.0001	<.0001	<.0001	<.0001	<.0001
C31 Alc-2	-0.03004	0.22002	0.18662	0.20306	0.08705	0.20418	0.32564	0.8591	0.43725	0.45641	-0.11612	0.11123	0.27628	0.18576	0.19793	0.18281	0.29727	0.38972
	0.5953	<.0001	0.0009	0.0003	0.1231	0.0003	<.0001	<.0001	<.0001	<.0001	0.0394	0.0486	<.0001	0.0009	0.0004	0.0011	<.0001	<.0001
Secondary Alcohols	0.00599	0.59688	0.51589	0.72009	0.71679	0.91835	0.80277	0.43757	-0.05003	0.91843	-0.03029	0.36182	0.68038	0.81219	0.62307	0.55045	0.99101	0.84835	0.38376
	0.9157	<.0001	<.0001	<.0001	<.0001	<.0001	<.0001	<.0001	0.3761	<.0001	0.5922	<.0001	<.0001	<.0001	<.0001	<.0001	<.0001	<.0001	<.0001
mC25 Alc	0.17698	0.62749	0.57071	0.59161	0.59271	0.76694	0.62475	0.2711	-0.09356	0.73336	0.28904	0.53073	0.67809	0.74411	0.59154	0.65032	0.68189	0.72285	0.17954	0.70128
	0.0016	<.0001	<.0001	<.0001	<.0001	<.0001	<.0001	<.0001	0.0974	<.0001	<.0001	<.0001	<.0001	<.0001	<.0001	<.0001	<.0001	<.0001	0.0014	<.0001
mC26 Alc	0.15973	0.63447	0.57405	0.57435	0.60167	0.8262	0.68869	0.27218	-0.12927	0.78421	0.1541	0.52053	0.72156	0.83796	0.66006	0.66429	0.75114	0.72941	0.18917	0.76257	0.87457
	0.0045	<.0001	<.0001	<.0001	<.0001	<.0001	<.0001	<.0001	0.0217	<.0001	0.0061	<.0001	<.0001	<.0001	<.0001	<.0001	<.0001	<.0001	0.0007	<.0001	<.0001
alcohols	0.16045	0.63956	0.57848	0.58257	0.60742	0.83096	0.69058	0.27566	-0.12868	0.78927	0.16442	0.52471	0.72456	0.83853	0.66032	0.66842	0.75415	0.73645	0.19091	0.76628	0.89191	0.99917
	0.0043	<.0001	<.0001	<.0001	<.0001	<.0001	<.0001	<.0001	0.0224	<.0001	0.0034	<.0001	<.0001	<.0001	<.0001	<.0001	<.0001	<.0001	0.0007	<.0001	<.0001	<.0001
C43 WE	0.40342	0.5646	0.56817	0.41949	0.36056	0.44052	0.35906	0.16218	-0.09736	0.42315	0.02679	0.22625	0.33858	0.43851	0.30603	0.28952	0.33711	0.60949	0.1179	0.38562	0.3707	0.36141	0.36516
	<.0001	<.0001	<.0001	<.0001	<.0001	<.0001	<.0001	0.0039	0.0845	<.0001	0.6357	<.0001	<.0001	<.0001	<.0001	<.0001	<.0001	<.0001	0.0365	<.0001	<.0001	<.0001	<.0001
C29 Ket	0.04092	0.62226	0.53929	0.72148	0.75983	0.95296	0.82479	0.38601	-0.07996	0.93225	0.01498	0.36703	0.64225	0.79726	0.59989	0.536	0.91801	0.85292	0.29984	0.92954	0.73673	0.79916	0.80308	0.4336
	0.4692	<.0001	<.0001	<.0001	<.0001	<.0001	<.0001	<.0001	0.1568	<.0001	0.7912	<.0001	<.0001	<.0001	<.0001	<.0001	<.0001	<.0001	<.0001	<.0001	<.0001	<.0001	<.0001	<.0001
C30 Ald	0.22298	0.62745	0.57666	0.27225	0.41177	0.65797	0.57135	0.13147	-0.19897	0.59412	-0.00413	0.28945	0.49699	0.81232	0.66718	0.44636	0.57483	0.57458	0.05718	0.58217	0.59786	0.69756	0.69586	0.47365	0.60752
	<.0001	<.0001	<.0001	<.0001	<.0001	<.0001	<.0001	0.0196	0.0004	<.0001	0.9418	<.0001	<.0001	<.0001	<.0001	<.0001	<.0001	<.0001	0.3118	<.0001	<.0001	<.0001	<.0001	<.0001	<.0001
Total wax	0.08829	0.68118	0.60174	0.74101	0.7357	0.96798	0.86071	0.49937	-0.02498	0.98336	0.04732	0.4384	0.72804	0.85232	0.66614	0.61909	0.92485	0.87489	0.38927	0.94688	0.77548	0.83376	0.83836	0.46539	0.96967	0.65286
	0.1178	<.0001	<.0001	<.0001	<.0001	<.0001	<.0001	<.0001	0.6588	<.0001	0.4026	<.0001	<.0001	<.0001	<.0001	<.0001	<.0001	<.0001	<.0001	<.0001	<.0001	<.0001	<.0001	<.0001	<.0001	<.0001

## Sheet: Supp Table 3
Supplmentary Table S3: Direct (green) and indirect (black) effects of the total wax content related wax classes and components. Effect values are above the horizontal axis, corresponding p-values are below the horizontal axis.
	Primary alcohols	Secondary alcohols	Methyl alcohols	Free fatty acids	Alkanes	C30 Ald	C29 Ket	C43 WE	C24 Alc	C26 Alc	C28 Alc	29 Alc	C30 Alc	C29 Alc-2	C30 Alc-3	C31 Alc-4	mC25 Alc	mC26 Alc	C27 Alk	C28 Alk	C29 Alk	C30 Alk	C31 Alk	C33 Alk	C26 FA	C28 FA
Primary alcohols									0.0867	0.5065	0.3771	0.0475	0.1069
									<.0001	<.0001	<.0001	<.0001	<.0001
Secondary alcohols														0.8529	0.1479	0.0726
														<.0001	<.0001	<.0001
Alkanes																			0.0128	0.005988	0.8161	0.0216	0.3202	0.0161
																			0.0218	0.3114	<.0001	0.016	<.0001	0.00121
Free fatty acids																									0.2353	0.8354
																									<.0001	<.0001
Secondary alcohols																	0.0768	0.932
																	<.0001	<.0001
Total waxes	0.0638	0.1082	0.0297	0.0188	0.5086	0.0387	0.2939	0.023	0.005528	0.0323	0.024	0.003027	0.006816	0.0923	0.016	0.007857	0.002281	0.0277	0.006486	0.003045	0.4151	0.011	0.1629	0.008168	0.004424	0.0157
	<.0001	<.0001	<.0001	<.0001	<.0001	<.0001	<.0001	<.0001	<.0001	<.0001	<.0001	<.0001	<.0001	<.0001	<.0001	<.0001	<.0001	<.0001	0.0218	0.3113	<.0001	0.016	<.0001	0.001224	<.0001	<.0001
